# Supplementary material for: Preparation, Characterization of New Antimicrobial Antitumor Hybrid Semi-Organic Single Crystals of Proline Amino Acid Doped by Silver Nanoparticles
Source: Biomedicines. 2023 Jan 26;11(2):360. doi: 10.3390/biomedicines11020360 (PMC9952970; doi:10.3390/biomedicines11020360)
Supplement: Supplementary file 1 [file biomedicines-11-00360-s001.zip]

Archive with 1 entries (1 files):
- biomedicines-2039266-supplementary.pdf
